# Supplementary material for: Variations in Sleep, Fatigue, and Difficulty with Concentration Among Emergency Medical Services Clinicians During Shifts of Different Durations
Source: Int J Environ Res Public Health. 2025 Apr 6;22(4):573. doi: 10.3390/ijerph22040573 (PMC12026690; doi:10.3390/ijerph22040573)
Supplement: Supplementary file 1 [file ijerph-22-00573-s001.zip]

Archive with 1 entries (1 files):
- ijerph-3500574-supplementary.pdf
